# Supplementary material for: The Use of Chitin from the Molts of Mealworm (Tenebrio molitor) for the Removal of Anionic and Cationic Dyes from Aqueous Solutions
Source: Materials (Basel). 2023 Jan 5;16(2):545. doi: 10.3390/ma16020545 (PMC9865315; doi:10.3390/ma16020545)
Supplement: Supplementary file 1 [file materials-16-00545-s001.zip]

Archive with 1 entries (1 files):
- materials-2082443-supplementary.pdf
